# Supplementary material for: Leveraging Spot–Gene Heterogeneous Graphs for Unified Spatially Resolved Transcriptomics Domain Detection on Single-Slice and Multi-Slice Data
Source: Genes (Basel). 2026 Mar 7;17(3):310. doi: 10.3390/genes17030310 (PMC13025579; doi:10.3390/genes17030310)
Supplement: Supplementary file 1 [file genes-17-00310-s001.zip]

Archive with 1 entries (1 files):
- genes-4129503-supplementary.pdf
